# Supplementary material for: Maximum type 1 error rate inflation in multiarmed clinical trials with adaptive interim sample size modifications
Source: Biom J. 2014 Apr 22;56(4):614–30. doi: 10.1002/bimj.201300153 (PMC4282114; doi:10.1002/bimj.201300153)
Supplement: Supplementary file 2 [file bimj0056-0614-SD2.zip]

Archive with 6 entries (6 files):
- NoSelection_equal.R
- NoSelection_flexible.R
- SelectionInf_equal.R
- SelectionInf_flexible.R
- Selection_equal.R
- Selection_flexible.R
