# Supplementary material for: Maximum type 1 error rate inflation in multiarmed clinical trials with adaptive interim sample size modifications
Source: Biom J. 2014 Apr 22;56(4):614–30. doi: 10.1002/bimj.201300153 (PMC4282114; doi:10.1002/bimj.201300153)
Supplement: Supplementary file 2 [file bimj0056-0614-SD2.zip › NoSelection_equal.R]

###################################################################################################################
###                                                                                                             ###
### This is a function to calculate the maximum type 1 error rate for the case that k treatments are            ###
### compared to a single common control and all treatments are further investigated in a second stage.          ###
### The second-to-first-stage ratios are assumed to be equal and the first-stage-allocation-ratios ai=1         ###
### for i=,...,k (Scenario as in Section 5.1. of the main document)                                             ###
###                                                                                                             ###
### To calculate the k-dim integral we used k-dim normally distributed quasi-random numbers as provided by the  ###
### function rqmvnorm in R-library gMCP.                                                                        ###
### Author: Alexandra Graf contact: alexandra.graf@meduniwien.ac.at version: Version 1.0                        ###
### Legal disclaimer: This R-code is freeware and is offered by the authors in the spirit of enhancing research.###
### The R-Code is presented with absolutely no warranty whatsoever.                                             ###
###                                                                                                             ###
### Functions:                                                                                                  ###
### conderror    ... function to calculate the conditional type 1 error (corresponding to the formula           ###
###                  in Section 5.1)                                                                            ###
### optce        ... function to calculate the worst case condtional type 1 error for                           ###
###                  given interim outcome                                                                      ###
### maxt1e       ... function to calculate the maximum type 1 error rate                                        ###
###                                                                                                             ###
### Parameters:                                                                                                 ###
### k            ... number of treatment groups                                                                 ###
### t1           ... k-dim vector of interim test statistics                                                    ###
### r            ... second-to-first-stage ratio                                                                ###
### cv           ... critical boundary                                                                          ###
### sv           ... vector of starting values for the optimization                                             ###
### alpha        ... pre-planned alpha-level                                                                    ###
### gp           ... number of generated quasi-random numbers                                                   ###
### crit         ... if ==1 then the dunnett critical boundary is used, otherwise the (1-alpha)-quantile is     ###
###                  used as critical boundary                                                                  ###
###                                                                                                             ###
###################################################################################################################


library(mvtnorm)
library(gMCP)


conderror<-function(t1,r,cv,k)
{
c1<-cv*sqrt(1/r+1)
c2<-1/sqrt(r)
pmvnorm(lower=-Inf,upper=(c1-c2*t1),mean=rep(0,k),sigma=(diag(k)*0.5+0.5))[1]
}


optce<-function(t1,alpha,k,cv,sv)
{

a1<-1-conderror(t1=t1,r=0.000001,cv=cv,k=k)
ergz<-try(optim(sv,fn=conderror,t1=t1,cv=cv,k=k,method="L-BFGS-B",lower=0.000001,upper=10^10),silent=TRUE)
if(is.list(ergz)) erg<-1-ergz$value 
else erg<-NA
max(a1,alpha,erg,na.rm=TRUE)
}


maxt1e<-function(k,gp,alpha,crit,sv)
{
cv<-ifelse(crit==1,qmvnorm(1-alpha, sigma =(diag(k)*0.5+0.5), tail = "lower")$quantile,qnorm(1-alpha))
parms<-rqmvnorm(gp,mean=rep(0,k),sigma=(diag(k)*0.5+0.5))
erg<-apply(parms,1,optce,cv=cv,alpha=alpha,k=k,sv=sv)
mean(erg)
}


##################################################################################################################
### Note that the larger the number of random numbers, the longer the runtime but the higher the precision of  ###
### the result                                                                                                 ###
##################################################################################################################


### Example to calculate the maximum type 1 error for a pre-planned alpha=0.05 using the dunnett critical boundary
### if 2 treatments ar compared to 1 control
### The maximum type 1 error will be evaluated based on 20000 random numbers.
### Note that the runtime for this example is about 25 minutes

maxt1e(k=2,gp=20000,alpha=0.05,crit=1,sv=10)

### Result: 0.114 (as in Table 1 in the main document)
