# Supplementary material for: Maximum type 1 error rate inflation in multiarmed clinical trials with adaptive interim sample size modifications
Source: Biom J. 2014 Apr 22;56(4):614–30. doi: 10.1002/bimj.201300153 (PMC4282114; doi:10.1002/bimj.201300153)
Supplement: Supplementary file 2 [file bimj0056-0614-SD2.zip › NoSelection_flexible.R]

###################################################################################################################
###                                                                                                             ###
### This is a recommendation on how to calculate the maxumum type 1 error for the case that k=2 treatments are  ###
### compared to a single common control and both treatments are selected at interim. The second-to-first-stage  ###
### ratios are assumed to be adapted in a fexible way and the first-stage-allocation-ratios ai=1 for i=1,2.     ###
### (Scenario as in Section 5.2. in the main document)                                                          ###
###                                                                                                             ###
### To calculate the 3-dim integral (over z0, z1 and z2) we first calculated for a list of z0 values the 2-dim  ###
### integral over z1 and z2 by optimizing r0 (for a given z0),r1 and r2 for a grid of values of z1 and z2.      ###
### z1 and z2 were ranging from -4.5 to 4.5 in steps of 0.01. The values for each (z1,z2) were multiplied with  ###
### the corresponding density functions phi(z1)*phi(z2). The 2-dim integral was then calculated                 ###
### using the simple rectangle rule. The results for the given z0 were then interpolated using splines and      ###
### the resulting spline function was integrated over z0.                                                       ###
### Author: Alexandra Graf contact: alexandra.graf@meduniwien.ac.at version: Version 1.0                        ###
### Legal disclaimer: This R-code is freeware and is offered by the authors in the spirit of enhancing research.###
### The R-Code is presented with absolutely no warranty whatsoever.                                             ###
###                                                                                                             ###
### Functions:                                                                                                  ###
### ceterm       ... function for the calculation of the conditional type 1 error (corresponding to formula 1)  ###
### intterm      ... function to calculate the integration term in formula 1                                    ###
### mt1error     ... function to calculate the worst case condtional type 1 error times phi(z1)*phi(z2) for     ###
###                  given z0, z1 and z2                                                                        ###
###                                                                                                             ###
### Parameters:                                                                                                 ###
### zz           ... vector of interim outcome =c(z0,z1,z2)                                                     ###
### rr           ... vector of second-to-first-stage ratios =c(r0,r1,r2)                                        ###
### cv           ... critical boundary                                                                          ###
### sv           ... vector of starting values for the optimization                                             ###
### alpha        ... pre-planned alpha-level                                                                    ###
###                                                                                                             ###
###################################################################################################################


ceterm<-function(x,zz,rr,cv)
{
a1<-(1+rr[1])
b1<-(1+rr[2])
c1<-(1+rr[3])
pnorm(cv*sqrt(b1*(a1+b1)/(a1*rr[2]))-zz[2]/sqrt(rr[2])+zz[1]*b1/(sqrt(rr[2])*a1)+x*sqrt(rr[1]/rr[2])*b1/a1)*pnorm(cv*sqrt(c1*(a1+c1)/(a1*rr[3]))-zz[3]/sqrt(rr[3])+zz[1]*c1/(sqrt(rr[3])*a1)+x*sqrt(rr[1]/rr[3])*c1/a1)*dnorm(x)
}

intterm<-function(zz,rr,cv)
{
integrate(ceterm,lower=-Inf,upper=Inf,zz=zz,rr=rr,cv=cv)[[1]]
}


mt1error<-function(zz,cv,sv,alpha)                       
{
a1<-1-intterm(zz=zz,rr=c(0.0000001,0.0000001,0.0000001),cv=cv)
a2<-1-intterm(zz=zz,rr=c(10^10,0.0000001,0.0000001),cv=cv)
a3<-1-intterm(zz=zz,rr=c(0.0000001,10^10,0.0000001),cv=cv)
a4<-1-intterm(zz=zz,rr=c(0.0000001,0.0000001,10^10),cv=cv)
a5<-1-intterm(zz=zz,rr=c(10^10,10^10,0.0000001),cv=cv)
a6<-1-intterm(zz=zz,rr=c(10^10,0.0000001,10^10),cv=cv)
a7<-1-intterm(zz=zz,rr=c(0.0000001,10^10,10^10),cv=cv)
ergz<-optim(sv,fn=intterm,zz=zz,cv=cv,method="L-BFGS-B",lower=rep(0.0000001,3),upper=rep(10^10,3))
max(a1,a2,a3,a4,a5,a6,a7,alpha,1-ergz$value)*dnorm(zz[2])*dnorm(zz[3])
}


##################################################################################################################
###                                                                                                            ###
### To get an insight on the optimization results and to get precise results for the maximum type 1 error we   ###
### decided to proceed the follwoing way:                                                                      ###
### For a list of values of z0 we calculated the integral over z1 and z2 using function mt1error on a grid of  ###
### values of z1 and z2 ranging from -4.5 to 4.5 in steps of 0.01. The integral was then based on the grid     ###
### using the rectangle rule. The integration over z0 was then done over a spline generated from the results   ###
### for the 2-dim integral over z1 and z2.                                                                     ###
### As an example we will show the results for alpha=0.05 using the dunnett critical boundary.                 ###
###                                                                                                            ###
### As an alternative one may use function rqmvnorm in R-library gMCP to construct 3-dim multivariate normal   ###
### distributed quasi-random numbers.                                                                          ###
###                                                                                                            ###
##################################################################################################################

library(mvtnorm)

### dunnett critical boundary
alpha<-0.05
d005<-qmvnorm(1-alpha, sigma = (matrix(0.5,nrow=2,ncol=2)+diag(2)*0.5), tail = "lower")$quantile    

### investigated values for z0
x<-c(-d005,-1.91,-1.90,-1.86,-1.84,-1.82,-1.80,-1.78,-1.76,-1.74,-1.72,-1.70,-1.68,-1.66,-1.64,-1.62,-1.60,-1.58,-1.56,-1.54,-1.52,-1.50,-1.48,-1.46,-1.44,-1.42,-1.40,-1.38,-1.36,-1.34,-1.32,-1.30,-1.25,-1.20,-1.15,-1.10,-1.05,-1.00,-0.95,-0.90,-0.80,-0.70,-0.60,-0.50,-0.40,-0.30,-0.20,-0.10,0) 

### values resulting from 2-dim integral over z1 and z2 for given z0
y<-c(1, 0.7976, 0.7658, 0.6864, 0.6568, 0.6307, 0.6072, 0.5856, 0.5656, 0.5467, 0.5290, 0.5121, 0.4960, 0.4805, 0.4658, 0.4516, 0.4379, 0.4247, 0.4120, 0.3997, 0.3878, 0.3763, 0.3653, 0.3545, 0.3441, 0.3341, 0.3244, 0.3150, 0.3059, 0.2971, 0.2886, 0.2804, 0.2611, 0.2435, 0.2273, 0.2125, 0.1990, 0.1867, 0.1755, 0.1654, 0.1481, 0.1409, 0.1367, 0.1336, 0.1317, 0.1308, 0.1305, 0.1305, 0.1305)


### generating spline-function using R-function splinefun
spl<-splinefun(x,y)
ifun<-function(x){spl(x)*dnorm(x)}

### integration over spline: corresponding to subspace 5.2.C in the main document
a3a<-integrate(ifun,lower=-d005,upper=0)$value

### calculation of subspace 5.2.B described in the main document
a1a<-1/2*(1 - exp(-d005^2)/16 + 1/2*exp(-(d005^2/2))*pnorm(d005) - pnorm(d005)^2)

### calculation of subspace 5.2.A described in the main document
a2a<-pnorm(-d005)

### summing up the results of 5.2.A. to 5.2.C. gives the maximum type 1 error 0.1842 for alpha=0.05 as shown in Table 1

mt1e<-a1a+a2a+a3a
