# Supplementary material for: Maximum type 1 error rate inflation in multiarmed clinical trials with adaptive interim sample size modifications
Source: Biom J. 2014 Apr 22;56(4):614–30. doi: 10.1002/bimj.201300153 (PMC4282114; doi:10.1002/bimj.201300153)
Supplement: Supplementary file 2 [file bimj0056-0614-SD2.zip › SelectionInf_equal.R]

#####################################################################################################################
###                                                                                                               ###
### This is an R-program to calculate the maximum type 1 error rate when selecting the treatment with the largest ###
### observed interim outcome out of k treatments and control at interim for the case of equal                     ###
### second-to-first-stage-ratios. This program calculates the maximum type 1 error for the lower boundary of the  ###
### second-to-first-stage-ratios equal to 0 and the upper boundary equal to Infinity for the selected treatment   ###
### and control. The first stage allocation rates ai=1 for i=1,...,k. (as in Section 4.1 in the main document)    ###
### Author: Alexandra Graf contact: alexandra.graf@meduniwien.ac.at version: Version 1.0                          ###
### Legal disclaimer: This R-code is freeware and is offered by the authors in the spirit of enhancing research.  ###
### The R-Code is presented with absolutely no warranty whatsoever.                                               ###
###                                                                                                               ###
### Functions:                                                                                                    ###
### cerror    ... function to calculate the conditional type 1 error                                              ###
### g1        ... function for the integration of cerror over z1                                                  ###
### mt1error  ... function to calclulate the maximum type 1 error                                                 ###
###                                                                                                               ###
### Parameters:                                                                                                   ###
### cv        ... critical value of the pre-planned test                                                          ###
### k         ... number of treatments                                                                            ###
### alpha     ... pre-planned level for the final test                                                            ###
### zm        ... interim outcome of treatment with largest observed interim outcome                              ###
### z0        ... interim outcome of control                                                                      ###
### crit      ... if ==1 then the dunnett critical boundary is used, otherwise the (1-alpha)-quantile is          ###
###               used as critical boundary                                                                       ###
###                                                                                                               ###
#####################################################################################################################
                                                                                                                    

library(mvtnorm)

cerror<-function(zm,z0,cv,k)
{(1-pnorm(sqrt(cv^2-(zm-z0)^2/2)))*k*pnorm(zm)^(k-1)*dnorm(zm)*dnorm(z0)}

g1<-function(z0,cv,k) {integrate(cerror,lower=z0, upper=cv*sqrt(2)+z0,z0=z0,cv=cv,k=k)$value}

mt1error<-function(alpha,k,crit=1)
{
sigma<-(matrix(0.5,nrow=k,ncol=k)+diag(k)*0.5)
cv<-ifelse(crit==1,qmvnorm(1-alpha, sigma = sigma, tail = "lower")$quantile,qnorm(1-alpha))
mteil<-integrate(Vectorize(function(z0,cv,k) {g1(z0=z0,cv=cv,k=k)}), lower=-Inf,upper=Inf,cv=cv,k=k)$value
(1-pnorm(cv))/(k+1)+mteil+1-pmvnorm(lower=-Inf,upper=rep(cv,k),sigma=sigma)[1]
}


### Example to calculate the maximum type 1 error for a pre-planned alpha=0.05 using the dunnett critical boundary
### if 2 treatments ar compared to 1 control

mt1error(alpha=0.05,k=2,crit=1)

###Result: 0.0968  (see also Table 1 in main document)
