# Supplementary material for: Maximum type 1 error rate inflation in multiarmed clinical trials with adaptive interim sample size modifications
Source: Biom J. 2014 Apr 22;56(4):614–30. doi: 10.1002/bimj.201300153 (PMC4282114; doi:10.1002/bimj.201300153)
Supplement: Supplementary file 2 [file bimj0056-0614-SD2.zip › SelectionInf_flexible.R]

#####################################################################################################################
###                                                                                                               ###
### This is an R-program to calculate the maximum type 1 error rate when selecting the treatment with the largest ###
### observed interim outcome out of k treatments and control at interim for the case of flexible                  ###
### second-to-first-stage-ratios. This program calculates the maximum type 1 error for the lower boundary of the  ###
### second-to-first-stage-ratios equal to 0 and the upper boundary equal to Infinity for the selected treatment   ###
### and control. The first stage allocation rates ai=1 for i=1,...,k. (as in Section 4.2 in the main document)    ###
### Author: Alexandra Graf contact: alexandra.graf@meduniwien.ac.at version: Version 1.0                          ###
### Legal disclaimer: This R-code is freeware and is offered by the authors in the spirit of enhancing research.  ###
### The R-Code is presented with absolutely no warranty whatsoever.                                               ###
###                                                                                                               ###
### Functions:                                                                                                    ###
### cerror    ... function to calculate the conditional type 1 error in area III from Figure 1 in                 ###
###               Graf et.al. (2011)                                                                              ###
### ceopt     ... function to be used for the maximization of the conditional type 1 error                        ###
### ceint     ... function to calculate the worst case type 1 error times the corresponding density function      ###
### g1        ... function to calculate the integral of ceint over z1                                             ###
### mt1ea4    ... function to calculate the the contribution of area IV from Figure 1 in Graf et.al. (2011) to    ###
###               the maximum type 1 error rate                                                                   ###
### mt1error  ... function to calclulate the maximum type 1 error                                                 ###
###                                                                                                               ###
### Parameters:                                                                                                   ###
### cv        ... critical value of the pre-planned test                                                          ###
### k         ... number of treatments                                                                            ###
### alpha     ... pre-planned level for the final test                                                            ###
### zm        ... interim outcome of treatment with largest observed interim outcome                              ###
### z0        ... interim outcome of control                                                                      ###
### crit      ... if ==1 then the dunnett critical boundary is used, otherwise the (1-alpha)-quantile is          ###
###               used as critical boundary                                                                       ###
### sv        ... starting value for the optimization                                                             ###
###                                                                                                               ###
#####################################################################################################################
                                                                                                                    
library(mvtnorm)


cerror1<-function(zm,cv,k)
{(1-pnorm(sqrt(cv^2-zm^2)))*k*pnorm(zm)^(k-1)*dnorm(zm)}


ceopt<-function(parms,zm,z0,cv)
{
r2t<-parms[1]
r2c<-parms[2]
r2t1<-1+r2t
r2c1<-1+r2c
(cv*sqrt(r2t1*r2c1*(r2t1+r2c1))-r2c1*zm +r2t1*z0)/sqrt(r2c1^2*r2t+r2t1^2*r2c)
}


ceint<-function(z0,zm,cv,k,sv)
{
a1<-ifelse(zm>cv,1,0)
a2<-ifelse(z0<(-1)*cv,1,0)
a3<-ifelse(zm-z0>cv*sqrt(2),1,0)
ergz<-try(optim(c(sv,sv),fn=ceopt,zm=zm,z0=z0,cv=cv,method="L-BFGS-B",lower=c(0.00001,0.00001),upper=c(10^10,10^10)))
if(is.list(ergz)) erg<-1-pnorm(ergz$value) 
else erg<-NA
max(c(a1,a2,a3,1-pnorm(cv),erg),na.rm=TRUE)*k*pnorm(zm)^(k-1)*dnorm(zm)*dnorm(z0)
}

g1<-function(z0,cv,k,sv) {integrate(Vectorize(function(z0,zm,cv,k,sv) {ceint(z0=z0,zm=zm,cv=cv,k=k,sv=sv)}),lower= 0, upper=cv,z0=z0,cv=cv,k=k,sv=sv,subdivisions=1000)$value}

mt1ea4<-function(cv,k,sv)
{
integrate(Vectorize(function(z0,cv,k,sv) {g1(z0=z0,cv=cv,k=k,sv=sv)}), lower=-cv,upper=0,cv=cv,k=k,sv=sv,subdivisions=1000)$value
}

mt1error<-function(alpha,k,crit=1,sv)
{
sigma<-(matrix(0.5,nrow=k,ncol=k)+diag(k)*0.5)
cv<-ifelse(crit==1,qmvnorm(1-alpha, sigma = sigma, tail = "lower")$quantile,qnorm(1-alpha))

mteil<-mt1ea4(cv=cv,k=k,sv=sv)
1-pnorm(cv)^(k+1)+(1-pnorm(cv))/(2^(k+1))+(exp(-cv^2/2)-2*(1-pnorm(cv)))/(2^(k+2))+integrate(cerror1,lower=0, upper=cv,cv=cv,k=k)$value/2+mteil
}


### Example to calculate the maximum type 1 error for a pre-planned alpha=0.05 using the dunnett critical boundary
### if 2 treatments ar compared to 1 control
### Note that the runtime for this example is about 50 seconds
### As a starting value for the optimization, 10 was used

mt1error(alpha=0.05,k=2,crit=1,sv=10)

#Result: 0.1588 (see Table 1 in main document)
