# Supplementary material for: Maximum type 1 error rate inflation in multiarmed clinical trials with adaptive interim sample size modifications
Source: Biom J. 2014 Apr 22;56(4):614–30. doi: 10.1002/bimj.201300153 (PMC4282114; doi:10.1002/bimj.201300153)
Supplement: Supplementary file 2 [file bimj0056-0614-SD2.zip › Selection_equal.R]

#####################################################################################################################
###                                                                                                               ###
### This is an R-program to calculate the maximum type 1 error rate when selecting the most promising treatment   ###
### out of k treatments and control at interim for the case of equal second-to-first-stage-ratios.                ###
### The first-stage sample-sizes are assumed to be balanced between groups. This program calculates the maximum   ###
### type 1 error for different lower and upper boundaries for the second-to-first-stage-ratios for the selected   ###
### treatment and control.                                                                                        ###
### Author: Alexandra Graf contact: alexandra.graf@meduniwien.ac.at version: Version 1.0                          ###
### Legal disclaimer: This R-code is freeware and is offered by the authors in the spirit of enhancing research.  ###
### The R-Code is presented with absolutely no warranty whatsoever.                                               ###
###                                                                                                               ###
### Functions:                                                                                                    ###
### ceopt     ... function to be integrated over each interim result                                              ###
### mt1e      ... function calculating the maximum type 1 error rate                                              ###
###                                                                                                               ###
### Parameters:                                                                                                   ###
### cv        ... critical value of the pre-planned test                                                          ###
### rlo       ... lower boundary for the second-to-first-stage-ratio                                              ###
### rup       ... upper boundary for the second-to-first-stage-ratio                                              ###
### k         ... number of treatments                                                                            ###
###                                                                                                               ###
#####################################################################################################################


ceopt1<-function(z0,zm,rup,rlo,cv,k)
{
tm<-(zm-z0)/sqrt(2)
if(tm<=cv/sqrt(rup+1)) x<-1-pnorm(cv*sqrt(1+1/rup)-tm/sqrt(rup))
else if(tm>=cv/sqrt(rlo+1)) x<-1-pnorm(cv*sqrt(1+1/rlo)-tm/sqrt(rlo))
else x<-1-pnorm(sqrt(cv^2-tm^2))

x*k*pnorm(zm)^(k-1)*dnorm(zm)*dnorm(z0)
}


mt1e<-function(cv,rlo,rup,k)
{
g1<-function(z0,rup,rlo,cv,k) {integrate(Vectorize(function(z0,zm,rup,rlo,cv,k) {ceopt1(z0=z0,zm=zm,rup=rup,rlo=rlo,cv=cv,k=k)}),lower= -10, upper=10,z0=z0,rup=rup,rlo=rlo,cv=cv,k=k,subdivisions=1000)$value}
round(integrate(Vectorize(function(z0,rup,rlo,cv,k) {g1(z0=z0,rup=rup,rlo=rlo,cv=cv,k=k)}), lower=-10,upper=10,rup=rup,rlo=rlo,cv=cv,k=k,subdivisions=1000)$value,4)
}


## Example 1:

k<-2          # number of treatments
cv<-2.2121    # Dunnett critical boundary
rlo<-1        # second-stage-sample-size of selected treatment and control as least as large as the first-stage-sample-size
rup<-2        # second-stage-sample-size of selected treatment and control at maximum twice as large as the first-stage-sample-size 

mt1e(cv,rlo,rup,k)

# Result: [1] 0.0253


## Example 2:

k<-2          # number of treatments
cv<-2.2121    # Dunnett critical boundary
rlo<-0.00001  # allowing for early stopping: note that the boundary due to convergence problems has to be set to a small number like 0.00001 and not to 0
rup<-2        # second-stage-sample-size of selected treatment and control at maximum twice as large as the first-stage-sample-size

mt1e(cv,rlo,rup,k)

# Result: [1] 0.0451

## Example 3:

k<-3          # number of treatments
cv<-2.3490    # Dunnett critical boundary
rlo<-0.00001  # allowing for early stopping: note that the boundary due to convergence problems has to be set to a small number like 0.00001 and not to 0
rup<-10^10    # second-stage-sample-size of selected treatment and control is a very large number

mt1e(cv,rlo,rup,k)

# Result: [1] 0.0482
