# Supplementary material for: Maximum type 1 error rate inflation in multiarmed clinical trials with adaptive interim sample size modifications
Source: Biom J. 2014 Apr 22;56(4):614–30. doi: 10.1002/bimj.201300153 (PMC4282114; doi:10.1002/bimj.201300153)
Supplement: Supplementary file 2 [file bimj0056-0614-SD2.zip › Selection_flexible.R]

#####################################################################################################################
###                                                                                                               ###
### This is an R-program to calculate the maximum type 1 error rate when selecting the most promising treatment   ###
### out of k treatments and control at interim for the case of flexible second-to-first-stage-ratios.             ###
### The first-stage sample-sizes are assumed to be balanced between groups. This program calculates the maximum   ###
### type 1 error for different lower and upper boundaries for the second-to-first-stage-ratios for the selected   ###
### treatment and control.                                                                                        ###
### Author: Alexandra Graf contact: alexandra.graf@meduniwien.ac.at version: Version 1.0                          ###
### Legal disclaimer: This R-code is freeware and is offered by the authors in the spirit of enhancing research.  ###
### The R-Code is presented with absolutely no warranty whatsoever.                                               ###
###                                                                                                               ###
### Functions:                                                                                                    ###
### ceopt1        ... function to be optimized for each interim outcome                                           ###
### optimization1 ... calculation of the worst-case conditional type 1 error rate using numerical optimization    ###
### mt1e          ... calculation of the maximum type 1 error rate                                                ###
###                                                                                                               ###
### Parameters:                                                                                                   ###
### gp        ... number of quasi-random numbers where optimization is evaluated                                  ###
### cv        ... critical value of the pre-planned test                                                          ###
### k         ... number of treatments                                                                            ###
### lrbc      ... lower boundary for the second-to-first-stage-ratio for the control group                        ###
### urbc      ... upper boundary for the second-to-first-stage-ratio for the control group                        ###
### lrbt      ... lower boundary for the second-to-first-stage-ratio for the selected treatment group             ###
### urbt      ... upper boundary for the second-to-first-stage-ratio for the selected treatment group             ###
###                                                                                                               ###
### Note:                                                                                                         ###
### 1.) The optimization is depending on the starting values. Since in some areas the function to be optimized    ###
###     is rather flat, the choice of the starting values may be important.                                       ###
### 2.) The run-time of the program is depending on the number of random numbers for which optimization is        ###
###     performed, clearly, the result being more precise, the larger the number of random numbers.               ###
### 3.) This R-program uses the function rqmvnorm provided by the R-library gMCP to generate k-dim multivariate   ###
###     normal distributed quasi-random numbers.                                                                  ###
###                                                                                                               ###
#####################################################################################################################


library(gMCP)

ceopt1<-function(parms,ztm,zc,cv)
{
rtm<-parms[1]
rc<-parms[2]
rtm1<-1+rtm
rc1<-1+rc
(cv*sqrt(1/rtm1+1/rc1)-ztm/rtm1+ zc/rc1)/sqrt(rtm/(rtm1^2)+rc/(rc1^2))
}


optimization1<-function(parms,cv1,lrbc,lrbt,urbc,urbt,sv)
{
zc1<-parms[1]
ztm1<-parms[2]
a1ergz<-try(optim(sv,fn=ceopt1,zc=zc1,ztm=ztm1,cv=cv1,method="L-BFGS-B",lower=c(lrbt,lrbc),upper=c(urbt,urbc)),silent=TRUE)
a1erg<-NA
if(is.list(a1ergz)) a1erg<-c(1-pnorm(a1ergz$value)) 
a2<-1-pnorm(ceopt1(parms=c(lrbt,urbc),zc=zc1,ztm=ztm1,cv=cv1))
a3<-1-pnorm(ceopt1(parms=c(urbt,lrbc),zc=zc1,ztm=ztm1,cv=cv1))
a4<-1-pnorm(ceopt1(parms=c(lrbt,lrbc),zc=zc1,ztm=ztm1,cv=cv1))
a5<-1-pnorm(ceopt1(parms=c(urbt,urbc),zc=zc1,ztm=ztm1,cv=cv1))

max(c(a1erg,a2,a3,a4,a5),na.rm=TRUE)
}


mt1e<-function(gp,cv,k,lrbc,lrbt,urbc,urbt,sv)
{
xx<-rqmvnorm(gp,sigma=diag(2),type = "quasirandom")
value<-apply(xx,1,optimization1,cv1=cv,lrbc=lrbc,lrbt=lrbt,urbc=urbc,urbt=urbt,sv=sv)

round(mean(value*k*pnorm(xx[,2])^(k-1)),4)
}


## Example 1:

gp<-100000                         # number of grid points
k<-2                               # number of treatments
cv<-2.2121                         # Dunnett critical boundary
lrbc<-1                            # second-stage-sample-size of control as least as large as the first-stage-sample-size
urbc<-2                            # second-stage-sample-size of control at maximum twice as large as the first-stage-sample-size 
lrbt<-1                            # second-stage-sample-size of selected treatment as least as large as the first-stage-sample-size
urbt<-2                            # second-stage-sample-size of selected treatment at maximum twice as large as the first-stage-sample-size 
sv<-c((urbc-lrbc)/2,(urbt-lrbt)/2) # starting values for optimization


#run-time about 1 minute
mt1e(gp,cv,k,lrbc,lrbt,urbc,urbt,sv)

# Result: [1] 0.0284


## Example 2:

gp<-100000                         # number of grid points
k<-3                               # number of treatments
cv<-2.3490                         # Dunnett critical boundary
lrbc<-1                            # second-stage-sample-size of control is fixed as large as the first-stage-sample-size
urbc<-1                            # no adaptation of control group allowed 
lrbt<-1                            # second-stage-sample-size of selected treatment as least as large as the first-stage-sample-size
urbt<-2                            # second-stage-sample-size of selected treatment at maximum twice as large as the first-stage-sample-size 
sv<-c((urbc-lrbc)/2,(urbt-lrbt)/2) # starting values for optimization


#run-time about 1 minute
mt1e(gp,cv,k,lrbc,lrbt,urbc,urbt,sv)

# Result: [1] 0.0221


## Example 3:

gp<-100000                         # number of grid points
k<-2                               # number of treatments
cv<-2.2121                         # Dunnett critical boundary
lrbc<-0.0001                       # allowing for early stopping of control: note that the boundary due to convergence problems has to be set to a small number like 0.0001 and not to 0
urbc<-2                            # second-stage-sample-size of control at maximum twice as large as the first-stage-sample-size 
lrbt<-0.0001                       # allowing for early stopping of treatment: note that the boundary due to convergence problems has to be set to a small number like 0.0001 and not to 0
urbt<-2                            # second-stage-sample-size of selected treatment at maximum twice as large as the first-stage-sample-size 
sv<-c((urbc-lrbc)/2,(urbt-lrbt)/2) # starting values for optimization


#run-time about 80 seconds
mt1e(gp,cv,k,lrbc,lrbt,urbc,urbt,sv)

# Result: [1] 0.0578
